# Supplementary material for: Impact of culture conditions on oxidative stress responses in HepG2 cells
Source: NAM J. 2026 Jul 10;2:100113. doi: 10.1016/j.namjnl.2026.100113 (PMC13400215; doi:10.1016/j.namjnl.2026.100113)
Supplement: Supplementary file 2 [file mmc2.xlsx]

## Sheet: Sheet 1
Supplementary table S1. Gene-based count data for baseline PHH, HepG2, mHepG2 and iPSC-HLC.
Gene_ID	TD37_HepG2_Rep1Tech1_DMSO_24hrs_P01_D08	TD37_HepG2_Rep1Tech2_DMSO_24hrs_P01_E08	TD37_HepG2_Rep1Tech3_DMSO_24hrs_P01_F08	TD37_HepG2_Rep2Tech1_DMSO_24hrs_P01_D09	TD37_HepG2_Rep2Tech2_DMSO_24hrs_P01_E09	TD37_HepG2_Rep2Tech3_DMSO_24hrs_P01_F09	TD37_HepG2_Rep3Tech1_DMSO_24hrs_P01_D10	TD37_HepG2_Rep3Tech2_DMSO_24hrs_P01_E10	TD37_HepG2_Rep3Tech3_DMSO_24hrs_P01_F10	TD37_HepG2_Rep4Tech1_DMSO_24hrs_P01_D11	TD37_HepG2_Rep4Tech2_DMSO_24hrs_P01_E11	TD37_HepG2_Rep4Tech3_DMSO_24hrs_P01_F11	HepG2s_Rep1_24hrs_DMSO_0	HepG2s_Rep2_24hrs_DMSO_0	HepG2s_Rep3_24hrs_DMSO_0	HepG2s_Rep4_24hrs_DMSO_0	HepG2s_Rep5_24hrs_DMSO_0	HepG2s_Rep6_24hrs_DMSO_0	HepG2s_Rep7_24hrs_DMSO_0	HepG2s_Rep8_24hrs_DMSO_0	HepG2s_Rep9_24hrs_DMSO_0	HLCs_Rep5_24hrs_DMSO_0	HLCs_Rep6_24hrs_DMSO_0	HLCs_Rep7_24hrs_DMSO_0	HLCs_Rep8_24hrs_DMSO_0	HLCs_Rep9_24hrs_DMSO_0	S_Hepg2IMPR_APAP_24h_CELLS_DMSO_minusABT_rep1_SP0274a_P01_B06	S_Hepg2IMPR_APAP_24h_CELLS_DMSO_minusABT_rep2_SP0274a_P01_B11	S_Hepg2IMPR_APAP_24h_CELLS_DMSO_minusABT_rep3_SP0274a_P02_B06	S_Hepg2IMPR_CPP_24h_CELLS_DMSO_minusABT_rep1_SP0274a_P01_C06	S_Hepg2IMPR_CPP_24h_CELLS_DMSO_minusABT_rep2_SP0274a_P01_C11	S_Hepg2IMPR_CPP_24h_CELLS_DMSO_minusABT_rep3_SP0274a_P02_C06	S_Hepg2IMPR_MET_24h_CELLS_DMSO_minusABT_rep1_SP0274a_P01_D06	S_Hepg2IMPR_MET_24h_CELLS_DMSO_minusABT_rep2_SP0274a_P01_D11	S_Hepg2IMPR_MET_24h_CELLS_DMSO_minusABT_rep3_SP0274a_P02_D06	S_PHH_APAP_24h_CELLS_DMSO_minusABT_rep1_SP0274a_P02_B11	S_PHH_APAP_24h_CELLS_DMSO_minusABT_rep2_SP0274a_P03_B06	S_PHH_APAP_24h_CELLS_DMSO_minusABT_rep3_SP0274a_P03_B11	S_PHH_CPP_24h_CELLS_DMSO_minusABT_rep1_SP0274a_P02_C11	S_PHH_CPP_24h_CELLS_DMSO_minusABT_rep2_SP0274a_P03_C06	S_PHH_CPP_24h_CELLS_DMSO_minusABT_rep3_SP0274a_P03_C11	S_PHH_MET_24h_CELLS_DMSO_minusABT_rep1_SP0274a_P02_D11	S_PHH_MET_24h_CELLS_DMSO_minusABT_rep2_SP0274a_P03_D06	S_PHH_MET_24h_CELLS_DMSO_minusABT_rep3_SP0274a_P03_D11	TD35_PHH_Rep1Tech1_DMSO_24hrs_P04_D10	TD35_PHH_Rep1Tech2_DMSO_24hrs_P04_E10	TD35_PHH_Rep1Tech3_DMSO_24hrs_P04_F10	TD35_PHH_Rep2Tech1_DMSO_24hrs_P04_D11	TD35_PHH_Rep2Tech2_DMSO_24hrs_P04_E11
ABCB1	206	210	175	128	170	158	213	170	249	129	158	196	294	314	351	461	330	343	327	492	300	198	174	176	174	155	777	1127	1220	1131	1467	1457	1133	1241	1165	268	219	233	298	220	232	266	235	261	252	304	539	86	97
ABCB11	0	0	0	1	0	1	1	3	0	0	0	3	0	0	0	0	0	0	0	9	0	172	237	132	207	162	0	0	0	0	0	0	1	0	0	72	61	59	92	89	104	97	87	64	112	126	112	32	26
ABCC1	139	74	48	143	192	178	139	148	204	173	100	162	1036	860	1111	1065	978	1006	683	862	745	222	249	203	281	264	86	74	67	114	84	83	79	92	111	2	10	1	16	22	9	7	18	8	4	3	9	2	0
ABCC2	545	387	333	649	542	598	712	600	733	602	441	589	896	1252	1300	1512	1329	838	1245	1726	976	532	409	374	395	347	570	761	703	711	1019	847	696	784	903	1178	1275	912	1594	1144	1112	1213	1199	1176	1709	1858	2086	638	583
ABCC3	43	26	16	38	22	38	66	52	39	56	24	31	83	70	85	69	70	70	49	90	43	394	303	288	381	240	58	65	55	71	84	83	74	75	86	509	490	426	558	519	477	433	601	455	776	734	952	310	272
ABCC4	263	241	213	248	233	319	351	244	356	295	283	353	254	384	309	441	293	241	290	453	245	2104	1855	1698	1930	1663	71	48	26	72	68	51	91	63	49	61	78	52	105	69	68	85	52	52	63	130	131	12	11
ABCG2	158	136	93	152	112	141	189	150	182	167	144	201	248	389	364	370	257	209	267	420	228	1561	1108	836	1183	1076	12	19	32	35	39	36	29	25	15	221	222	166	293	198	216	243	203	245	301	337	521	112	128
ADH1A	0	0	0	1	1	1	3	3	2	2	0	0	1	1	1	1	1	0	1	7	2	24	32	23	31	23	3	0	0	0	0	0	2	1	1	144	138	118	208	158	133	147	98	129	143	122	201	43	26
AFP	65515	43720	49293	55822	46574	61679	72621	52165	53365	42509	54235	66935	21148	44094	36296	62667	49128	24171	45162	84751	25159	78232	59790	53719	67264	63188	6738	5614	7738	9251	7588	9048	8751	6888	7665	28	28	40	65	54	46	66	13	42	95	79	98	16	26
ALDH1A1	717	411	338	449	249	333	666	291	403	382	313	322	73	261	168	343	155	73	249	376	118	335	351	237	273	316	761	934	755	965	921	829	923	808	782	743	488	536	793	399	677	576	410	779	770	728	1771	121	69
CA9	9	2	0	2	2	1	4	4	0	4	0	5	513	238	449	491	794	844	372	453	474	4	1	1	7	2	20	34	23	26	21	14	26	21	12	7	2	7	10	6	2	4	2	6	0	1	12	0	0
CAT	596	423	332	360	317	371	462	349	487	413	349	421	558	651	651	839	716	531	637	983	513	357	225	235	331	233	544	766	695	852	748	986	701	659	978	538	608	499	645	521	532	580	486	602	620	559	1083	183	236
CES1	163	299	448	362	772	639	274	716	777	278	613	709	649	920	828	1239	1521	886	856	1872	661	200	139	168	261	189	292	354	436	421	553	494	501	429	471	1823	2027	1440	2203	1828	1579	1680	1965	1503	2633	2608	4420	1258	1453
CES2	110	61	39	94	79	98	91	94	107	105	63	96	648	547	569	680	613	583	501	739	512	702	619	418	634	578	198	208	165	231	252	225	260	222	234	269	308	261	396	290	306	332	361	312	240	264	444	128	112
COMT	34	44	37	31	39	29	39	34	60	37	49	56	576	321	433	349	313	576	303	216	433	812	800	719	725	774	50	62	54	50	82	60	58	50	108	182	200	147	229	177	127	162	132	146	51	127	175	74	103
CYP1A2	0	0	0	0	0	1	0	4	1	0	0	2	0	0	1	0	0	0	0	6	2	1	11	4	8	5	2	3	4	0	3	2	0	0	5	218	151	189	273	122	202	223	175	159	274	299	413	112	123
CYP2A6	0	0	0	0	0	0	0	0	0	0	0	0	0	0	0	0	0	0	0	0	0	0	2	1	3	1	0	0	0	0	0	0	0	0	0	2	0	0	2	2	3	1	0	2	0	0	6	0	1
CYP2B6	0	0	0	0	0	0	0	8	0	1	0	2	0	0	0	0	0	0	0	4	0	22	17	30	16	26	0	0	0	0	0	1	0	0	0	63	55	55	74	64	66	109	72	82	40	63	68	12	35
CYP2C18	0	0	0	2	0	0	0	1	2	0	1	0	2	1	1	0	1	0	0	5	0	153	171	94	123	118	1	0	0	3	2	1	6	1	4	745	595	579	922	677	793	895	680	972	779	908	1623	79	111
CYP2C19	0	1	8	1	3	1	1	4	0	2	2	4	3	3	5	1	4	2	4	5	1	4	9	14	10	9	2	0	2	4	6	3	4	6	5	15	26	23	29	20	18	17	35	21	56	88	45	21	38
CYP2C8	0	0	0	7	2	1	3	4	0	2	1	3	0	0	0	0	0	0	0	2	0	1	2	0	6	3	0	0	1	0	3	2	0	1	1	36	34	20	28	20	46	7	18	18	56	59	58	6	3
CYP2C9	0	0	1	0	0	0	0	1	0	1	0	1	2	0	0	1	0	0	0	5	0	282	241	208	258	223	47	37	99	46	55	89	35	46	74	2041	1643	1968	2825	1608	2391	2212	1731	2264	2989	2890	4764	1339	973
CYP2D6	0	0	0	6	3	4	2	10	1	7	1	2	33	14	17	36	29	15	16	24	37	61	36	41	50	56	0	4	3	0	2	0	4	0	3	13	17	10	14	10	13	21	24	14	9	4	4	4	0
CYP2E1	0	2	0	0	2	1	0	2	0	0	0	1	0	2	6	6	6	0	1	0	2	115	97	93	137	140	2	2	6	6	2	1	6	3	4	309	251	250	344	221	315	270	236	276	163	177	320	60	40
CYP2J2	45	63	77	89	157	159	61	131	153	93	147	193	13	13	13	25	19	23	21	56	17	115	61	68	86	92	22	19	15	47	23	33	26	25	21	230	223	196	293	188	208	245	189	245	334	312	597	185	165
CYP3A4	2	0	0	0	0	0	1	6	1	2	3	0	3	0	1	3	0	0	0	7	2	231	181	275	271	221	152	251	197	157	202	246	203	184	278	46	23	53	97	33	70	61	56	84	45	43	91	2	5
CYP3A5	18	3	6	7	2	5	13	9	1	7	5	2	47	36	41	43	38	35	24	38	19	8554	6630	8441	7876	5970	852	1240	996	924	1380	1218	1042	1144	1134	557	489	451	718	470	550	641	515	733	721	777	885	159	188
CYP3A7	8	4	4	1	0	1	4	3	1	3	0	4	34	15	27	17	23	15	17	28	17	2345	1776	1885	1871	1580	848	1356	1120	853	1258	1487	1019	1174	1407	89	105	128	128	117	129	145	101	164	61	89	139	1	7
FMO3	0	0	0	0	0	1	0	0	0	0	0	0	0	0	0	0	0	0	0	1	0	35	24	23	27	27	0	0	0	0	0	0	1	0	0	338	233	232	389	264	276	341	234	363	430	406	741	71	73
GCLC	101	130	92	79	114	99	85	123	122	69	82	115	32	43	41	75	34	22	49	89	47	72	61	52	94	103	109	177	129	155	277	227	193	142	210	385	456	305	482	461	347	463	374	427	291	349	550	34	49
GCLM	895	821	688	569	573	681	780	638	1098	584	628	714	1923	2137	1988	2348	1638	1381	1572	2088	1402	5679	5125	4171	5173	4048	695	725	623	813	973	822	870	708	606	6125	5947	4632	7851	5978	5369	6857	6045	5852	6195	6062	10998	1475	1403
GPX1	247	172	157	108	92	121	105	74	122	107	84	102	208	149	160	185	124	142	120	178	146	1258	1137	900	1051	1050	288	286	220	323	309	290	300	267	358	638	709	641	909	737	637	725	706	680	766	664	1313	322	259
GSTA1	63	15	17	18	11	7	22	15	11	13	9	12	16	40	15	47	19	18	47	64	34	1770	2032	2225	2290	2032	126	123	144	130	108	140	94	121	128	1319	1161	1060	1726	1036	1038	1397	954	1122	1190	964	1765	393	319
GSTM1	4	2	2	1	1	2	2	1	1	2	3	4	28	20	26	14	21	25	18	24	18	906	833	686	1040	800	3	5	5	4	6	3	5	9	3	27	18	17	35	28	34	35	22	47	17	32	85	9	3
GSTP1	0	0	0	0	0	0	0	1	0	0	0	0	2	2	1	0	0	2	0	0	5	2080	2146	1323	1977	2068	0	0	0	0	0	1	0	0	0	130	127	68	145	115	83	124	136	86	101	55	171	46	61
GSTT1	2283	2071	1425	845	1042	1109	1343	1172	1501	950	1203	1286	3973	3713	4046	4473	4009	3393	3080	4470	3094	2373	1939	1800	2491	1983	4190	2471	3287	5199	3705	3545	4345	3587	2599	818	739	651	1061	706	757	863	642	751	912	1088	1859	365	370
HIF1A	258	199	210	284	213	318	307	276	279	217	204	285	129	153	112	194	122	100	141	175	103	3119	2728	2698	3105	2673	800	942	939	980	1109	1150	1021	918	1229	89	72	68	82	80	59	81	65	75	89	76	213	19	3
HMOX1	140	91	88	94	83	91	142	119	126	130	78	82	309	328	295	312	328	317	180	278	234	454	387	323	376	361	72	96	112	112	127	137	138	112	120	450	439	304	651	434	383	520	482	372	570	547	875	228	183
HNF4A	15	17	11	5	6	8	13	7	11	6	16	5	321	190	248	265	230	300	164	257	232	188	172	68	160	139	39	54	17	39	53	32	36	25	27	78	74	47	98	40	78	70	78	80	82	42	137	34	27
LDHA	1404	1076	1062	506	499	632	630	464	538	431	537	636	2016	2906	2995	4515	2961	1962	3286	4402	2435	1224	1136	766	1142	1097	1382	1134	1169	1567	1608	1396	1844	1444	1293	638	498	523	742	526	565	564	415	572	458	404	880	247	150
MAFF	32	15	13	32	37	38	27	42	46	29	24	22	255	197	213	219	345	255	150	261	155	360	241	172	226	183	14	20	18	32	15	18	5	12	31	62	75	68	78	99	49	87	76	44	138	60	110	45	37
NFE2L2	4721	4526	5724	8239	9046	11556	9128	8706	10133	8389	8907	11346	3102	4417	3716	5535	4361	2964	3883	7161	3009	3436	2797	2168	2796	2237	2265	2089	2337	3275	2574	2770	3169	2583	2877	551	546	407	611	487	564	547	514	597	889	863	1368	164	140
NQO1	14079	12331	14094	9400	9896	11235	11448	10145	13997	10835	10102	12398	13915	14247	14412	16739	11627	10248	12290	14615	11025	4823	4345	3328	4329	3675	5696	5658	6339	7260	7798	7276	7220	6442	6707	771	672	501	816	585	579	817	638	657	745	793	1563	225	210
SERPINA1	7465	5954	5637	3637	4335	4651	4203	4522	5156	3444	4198	5797	9737	7924	9520	12669	12440	10084	8761	13001	8229	5898	6700	4206	6174	5974	38386	40449	37332	48897	44614	46421	43276	37626	42153	5696	4656	5237	7676	4872	6111	6597	4636	6669	5452	5192	10412	1904	1926
SLC10A1	0	0	0	0	0	0	0	6	0	0	2	2	0	0	0	0	0	0	0	0	1	811	576	519	527	652	0	0	1	1	0	2	0	1	0	27	30	21	42	27	21	27	11	23	7	7	41	15	15
SLC22A1	0	0	0	6	3	2	3	6	6	4	3	4	19	22	20	23	14	20	22	22	13	78	71	42	73	50	0	0	0	0	0	2	0	1	0	101	97	82	138	111	87	114	109	107	93	106	118	79	24
SLC22A12	0	0	0	0	0	3	0	1	0	1	0	0	0	0	0	0	0	0	0	0	0	0	0	0	0	0	0	0	1	0	0	0	0	0	0	0	0	0	0	0	0	0	0	0	0	0	0	1	2
SLC22A3	826	682	641	1252	1010	1293	1438	1218	1233	1271	991	1241	998	1688	1409	1678	1394	1058	1428	2104	1150	542	344	410	467	358	87	101	61	99	129	60	171	108	72	658	568	567	720	517	575	617	465	646	1159	1168	1340	270	287
SLC22A4	1	0	0	2	2	0	0	1	0	0	0	1	2	1	1	1	1	3	1	8	2	104	74	49	79	60	2	5	4	2	6	2	6	1	0	6	10	3	2	9	9	13	11	3	26	1	43	2	11
SLC22A5	67	68	119	107	133	148	104	162	142	108	136	162	196	246	244	278	192	204	173	298	164	1611	1409	1222	1836	1387	82	113	140	105	148	138	115	128	100	678	720	559	939	591	631	736	762	563	955	937	1552	479	457
SLC22A7	4	2	2	7	2	2	2	5	2	3	1	3	42	32	41	34	51	37	44	53	54	10	12	9	7	14	20	33	44	25	35	52	33	34	60	13	19	12	42	16	13	35	6	18	23	15	24	9	7
SLC22A9	48	37	19	42	40	35	79	47	51	59	42	43	111	135	131	158	232	114	149	240	130	57	62	55	72	69	38	32	42	52	43	36	56	36	31	20	16	32	24	16	42	44	15	39	73	38	59	15	0
SLC2A1	66	104	78	28	63	91	40	68	120	59	44	72	342	399	420	478	367	217	320	405	259	202	113	76	108	116	18	30	14	24	28	17	21	12	10	5	7	4	7	4	12	4	16	11	7	16	15	0	0
SLC47A1	371	262	267	419	378	473	402	395	455	477	335	444	1678	1811	1770	2098	2029	1704	1424	2197	1467	1079	806	815	992	736	465	580	445	643	601	604	573	579	664	227	271	165	237	267	216	227	265	203	179	277	366	55	106
SLC51A	2	1	3	4	0	2	3	3	0	0	3	0	23	27	28	28	56	41	22	27	20	29	12	16	14	6	26	20	19	41	42	25	36	40	30	32	17	22	41	15	26	35	28	31	22	10	27	15	5
SLC51B	83	29	17	30	16	21	49	17	17	49	19	12	33	24	33	27	32	28	20	19	14	0	0	2	3	5	30	22	27	35	30	18	37	13	23	4	7	5	1	4	8	9	5	2	2	2	6	0	0
SLCO1B1	0	0	0	0	0	0	0	0	0	0	1	0	0	0	0	0	0	0	0	0	0	2	4	1	0	0	26	15	24	20	17	45	23	13	30	261	268	238	359	197	274	183	125	184	423	502	590	32	40
SLCO1B3	0	0	0	0	0	0	0	0	0	0	0	1	0	0	0	2	0	0	0	1	0	0	0	3	0	0	0	0	0	0	0	0	0	0	0	7	0	1	0	1	1	1	3	2	0	0	6	0	0
SLCO2B1	67	49	38	115	132	134	116	145	122	99	96	154	139	187	181	251	245	214	179	421	141	11037	10096	10479	11035	9982	412	458	578	560	591	739	556	536	646	175	172	177	206	148	174	194	162	248	209	272	366	98	96
SOD1	1290	1559	2952	1525	1764	2090	1455	1840	2255	1458	1740	2276	3998	4092	3981	5238	4955	3320	3482	5867	2885	3312	2599	2231	2698	2180	1432	955	1390	1864	1311	1384	1712	1451	1245	1197	1310	869	1396	1120	979	1235	1193	1069	1167	1009	2217	877	880
SOD2	47	45	32	28	60	57	58	58	69	54	52	92	369	226	258	388	373	342	263	362	282	1548	1434	871	1263	1148	228	278	283	336	376	374	358	296	418	1466	1913	1345	1937	1646	1504	1639	1764	1556	1326	1339	2153	721	599
SRXN1	109	101	88	75	131	91	88	115	156	87	75	92	258	200	239	220	197	232	183	214	212	402	299	288	386	345	49	61	51	33	67	83	37	29	121	1279	1451	914	1601	1267	1061	1317	1380	1068	1040	970	1595	434	714
SULT1A1	497	419	376	232	284	264	246	260	343	330	262	275	1563	1050	1024	1136	1075	1156	913	1381	1069	510	674	539	610	553	363	522	436	395	514	573	377	404	697	121	140	109	173	117	147	174	146	137	193	167	206	57	49
SULT1A2	21	8	15	11	6	21	13	17	23	13	13	11	87	45	66	73	47	63	55	72	48	136	145	155	150	162	31	31	30	38	30	30	27	27	38	6	0	2	0	0	2	5	2	7	0	0	9	0	0
SULT1A3	31	24	16	37	43	34	30	35	45	51	36	41	148	68	84	155	86	132	101	145	97	21	31	44	56	58	16	25	34	23	34	33	12	26	39	3	8	6	4	5	9	19	6	3	1	12	16	2	0
SULT1B1	4	10	3	4	4	3	8	1	2	1	2	6	3	4	6	10	2	4	5	13	8	807	694	506	616	491	75	91	93	108	121	105	107	89	107	25	16	35	28	23	36	32	21	25	41	47	51	29	2
SULT2A1	31	9	5	47	24	39	39	36	27	50	25	35	0	1	6	7	1	0	4	13	0	0	0	0	0	0	20	24	13	16	29	17	15	14	18	21	6	9	27	34	43	12	13	19	23	40	79	3	7
TFRC	4	10	16	7	2	7	10	2	5	5	3	11	11	8	11	16	12	29	13	13	8	0	3	2	6	0	3	4	7	5	4	1	2	1	1	0	3	3	5	7	4	8	6	2	1	2	4	4	1
TPMT	3	1	2	3	5	2	1	6	3	0	0	9	0	0	0	0	1	0	0	1	0	9	11	16	1	9	9	1	12	8	7	8	9	5	9	6	10	3	4	4	0	2	0	5	19	11	15	0	0
TXNRD1	69	67	61	72	103	104	73	91	140	90	108	96	77	53	57	78	48	57	71	110	56	356	579	443	471	488	29	39	24	35	42	37	66	54	52	767	1026	468	1025	1008	647	1137	1157	734	457	461	825	201	267
UGT1A1	5	46	85	7	163	48	13	180	187	10	51	84	2	7	13	12	16	7	7	28	6	294	301	342	397	281	194	384	588	281	506	738	214	350	962	1819	1746	1516	2475	1700	1904	2096	1743	1849	3111	3684	3516	624	1000
UGT1A3	0	0	0	0	1	3	0	0	3	0	2	0	0	0	0	1	0	4	0	3	1	33	33	60	61	35	2	7	15	2	10	14	2	2	11	27	25	11	11	15	20	22	19	25	80	119	10	2	3
UGT1A4	0	0	0	0	0	0	0	1	0	0	1	0	0	0	0	0	0	0	0	0	0	5	10	4	9	5	0	0	0	0	0	0	0	0	0	7	8	10	3	0	7	4	5	4	3	10	9	0	0
UGT1A6	0	0	0	0	2	2	0	10	1	1	0	3	0	0	0	1	0	0	1	8	0	261	222	221	353	248	1	22	26	8	19	46	18	19	32	1070	888	809	1285	941	1037	1040	860	951	1039	1098	1603	263	124
UGT1A9	0	1	0	1	0	0	0	1	0	0	0	0	0	1	0	0	0	0	0	0	0	52	71	81	92	68	10	25	70	23	15	48	11	17	45	38	37	31	31	18	39	52	27	35	23	19	21	7	9
UGT2B10	312	177	213	131	151	166	189	127	163	108	137	147	800	585	643	858	779	559	668	935	552	281	301	163	276	246	256	353	266	359	457	385	468	368	314	156	132	154	192	166	146	225	133	173	119	104	225	37	8
UGT2B15	0	0	0	2	0	2	0	3	2	3	0	2	2	0	0	1	1	4	3	3	1	19	13	7	11	20	2	1	1	0	0	0	0	1	0	7	12	9	11	3	6	24	13	16	0	4	22	3	0
UGT2B7	270	199	207	152	122	128	207	137	143	153	133	143	291	241	256	254	191	271	196	229	190	724	779	526	639	618	509	406	607	645	593	658	602	587	616	344	251	295	418	210	311	280	257	350	557	440	999	221	96
VEGFA	549	368	439	1047	868	1046	1024	896	947	813	663	752	1091	1500	1360	2440	2705	1514	1621	3010	1421	5914	4333	3933	4338	3712	567	465	376	685	561	461	780	622	630	230	295	178	285	337	249	253	375	257	314	312	408	76	33
[truncated: 16 more columns]
